# Supplementary material for: Biofertilizer Potential of Aquatic Macrophytes in Improving Soil Quality and Urochloa decumbens Growth: An Integrated Approach Using rSQS and rPPS
Source: Plants (Basel). 2026 Jun 10;15(12):1788. doi: 10.3390/plants15121788 (PMC13307454; doi:10.3390/plants15121788)
Supplement: Supplementary file 1 [file plants-15-01788-s001.zip › supplementary.xlsx]

## Sheet: README
Legend: provides the description of all variables and their respective units. The symbol “–” indicates values below the analytical detection limit.
S1_experiment: Experimental data used to calculate the integrated indices. This file presents the values of all measured variables used to compose the indices, including both soil attributes and plant performance traits, followed by the calculated rSQS and rPPS values. The symbol “–” indicates values below the analytical detection limit.
S2_macrophyte_time_series: Chemical composition of aquatic macrophytes collected from the Santana Reservoir at different sampling times.
S3_soil_parameters: Final fitted parameters used in the standardization functions for the soil indicators included in the rSQS calculation. The symbol “-” indicates that the parameter is not applicable.
S4_plant_parameters: Final fitted parameters used in the standardization functions for the plant indicators included in the rPPS calculation. The symbol “-” indicates that the parameter is not applicable.

## Sheet: legend
Term/Acronym	Description	Unit
OM	Organic matter	g/dm3
pH	pH	dimensionless
P	Phosphorus	mg/dm3
K⁺	Potassium	mmolc/dm3
Ca²⁺	Calcium	mmolc/dm3
Mg²⁺	Magnesium	mmolc/dm3
Al³⁺	Aluminum (Exchangeable)	mmolc/dm3
H⁺+ Al³⁺	Potential Acidity	mmolc/dm3
S	Sulfur	mg/dm3
SB	Sum of Bases (K⁺+Ca²⁺+Mg²⁺)	mmolc/dm3
CEC	Cation Exchange Capacity	mmolc/dm3
V%	Base Saturation	%
Sat Al³⁺	Aluminum Saturation	%
Sat K⁺	Potassium Saturation	%
Sat Ca²⁺	Calcium Saturation	%
Sat Mg²⁺	Magnesium Saturation	%
B	Boron	mg/kg
Cu²⁺	Copper	mg/kg
Mn²⁺	Manganese	mg/kg
Fe²⁺/Fe³⁺	Iron	mg/kg
Zn²⁺	Zinc	mg/kg
Cr³⁺	Chromium	mg/kg
Ni²⁺	Nickel	mg/kg
Cd²⁺	Cadmium	mg/kg
Pb²⁺	Lead	mg/kg
P.E.	Soil's water holding capacity	%
number of tillers	Absolute count per plant	dimensionless
leaf area	Leaf area	cm2/pot
chlorophyll content	Chlorophyll content	RU
plant height	Plant Height	cm
leaf mass	Leaf Dry Mass	g (grams)/pot
stem mass	Stem Dry Mass	g (grams)/pot
root mass	Root Dry Mass	g (grams)/pot

## Sheet: S1_experiment
Treatments			Soil data (After 35 days of incubation)																										Plant morphometric data (34 days after treatment)							Quality Score
Specie	Dose	Replicate	OM	pH	P	K⁺	Ca²⁺	Mg²⁺	Al³⁺	H⁺+ Al³⁺	S	SB	CEC	V%	Sat Al³⁺	Sat K⁺	Sat Ca²⁺	Sat Mg²⁺	B	Cu²⁺	Mn²⁺	Fe²⁺/Fe³⁺	Zn²⁺	Cr³⁺	Ni²⁺	Cd²⁺	Pb²⁺	P.E.	number of tillers	leaf area	chlorophyll content	plant height	leaf mass	stem mass	root mass	rSQS	rPQS
CONTROL	-	1	22	4.7	21	1.3	15	10	1	38	9	26.3	64.3	40.9	3.7	2.02	23.33	15.55	0.21	1.1	1.4	231	2.6	0.19	0.16	0.05	0.75	33.53	4	246.63	27.7	32.3333	0.82	0.98	0.72	0.207469	0.0894379
CONTROL	-	2	23	4.6	24	1.4	17	11	1	40	10	29.4	69.4	42.4	3.3	2.02	24.5	15.85	0.2	1.2	1.6	238	3.1	0.18	0.29	0.06	0.84	35.43	4	307.35	23.2667	39.6667	1.21	1.75	1.22	0.248617	0.154973
CONTROL	-	3	25	4.7	24	1.4	17	11	1	37	10	29.4	66.4	44.3	3.3	2.11	25.6	16.57	0.19	1.1	1.3	224	2.6	0.32	0.11	-	0.27	32.18	2	289.41	26.3	37	0.93	1.07	0.82	0.240758	0.0909275
CONTROL	-	4	24	4.6	23	1.3	16	11	1	38	9	28.3	66.3	42.7	3.4	1.96	24.13	16.59	0.17	1.1	1.3	224	2.7	0.36	0.14	0.02	0.35	34.94	4	310.11	27.1	39	1.07	1.4	0.78	0.227939	0.125188
CONTROL	-	5	24	4.7	21	1.3	16	10	1	38	10	27.3	65.3	41.8	3.5	1.99	24.5	15.31	0.2	1	1.3	212	2.5	0.38	0.2	0.03	0.36	29.1667	2	251.99	27.7	33.3333	0.95	0.95	0.97	0.190474	0.0982658
ELDDE	5 t ha-1	1	22	5	34	7	18	11	-	27	22	36	63	57.1	2.7	11.11	28.57	17.46	0.21	0.9	13.7	149	5.1	0.47	0.22	0.05	0.42	31.6333	9	688.9	33.2333	52.6667	2.08	3.07	1.25	0.332301	0.552529
ELDDE	5 t ha-1	2	23	5.1	36	6.6	18	11	-	28	19	35.6	63.6	56	2.7	10.38	28.3	17.3	0.2	0.9	11.1	164	4.8	0.46	0.24	0.05	0.43	40.79	8	767.15	34.9667	46.3333	2.8	3.77	1.07	0.358468	0.567439
ELDDE	5 t ha-1	3	21	5.3	31	7.2	19	12	-	25	16	38.2	63.2	60.4	2.6	11.39	30.06	18.99	0.17	1	13.4	180	4.6	0.46	0.28	0.07	0.44	40.97	7	463.72	27.7667	49	1.54	2.16	1.19	0.41779	0.332801
ELDDE	5 t ha-1	4	21	5.1	34	6.8	18	12	-	28	23	36.8	64.8	56.8	2.6	10.49	27.78	18.52	0.17	0.9	11.3	159	4.6	0.54	0.28	0.07	0.47	39.57	7	562.28	30.8667	40.6667	2.43	3.74	1.65	0.362236	0.489311
ELDDE	5 t ha-1	5	22	5.3	32	5.9	17	11	-	25	21	33.9	58.9	57.6	2.9	10.02	28.86	18.68	0.16	1	14.9	204	4.4	0.55	0.33	0.07	0.56	31.9	6	447.16	27.0333	37.6667	1.57	2.08	1.6	0.361238	0.282601
ELDDE	10 t ha-1	1	22	5.2	45	11.3	20	12	-	27	35	43.3	70.3	61.6	2.3	16.07	28.45	17.07	0.21	1	22	160	7.3	0.55	0.39	0.09	0.61	38.6	10	1075.94	33.0667	46.6667	3.26	5.15	1.83	0.48288	0.803914
ELDDE	10 t ha-1	2	23	5.1	44	11.2	20	12	-	25	31	43.2	68.2	63.3	2.3	16.42	29.33	17.6	0.2	1	20.3	151	6.7	0.53	0.36	0.09	0.59	36.27	9	974.99	29.5333	50.6667	2.8	4.62	1.46	0.476415	0.682869
ELDDE	10 t ha-1	3	23	5	47	12.4	21	13	-	25	29	46.4	71.4	65	2.1	17.37	29.41	18.21	0.2	1	22	164	7.1	0.58	0.42	0.1	0.68	36.01	8	1019.28	35.9667	50	3.47	5.39	1.69	0.525133	0.803101
ELDDE	10 t ha-1	4	22	5.2	47	14.2	21	13	-	26	36	48.2	74.2	65	2	19.14	28.3	17.52	0.17	1	22.6	144	7.2	0.72	0.4	0.11	0.66	39.3	10	782.81	28.6667	34.3333	2.46	4.53	1.52	0.528416	0.537389
ELDDE	10 t ha-1	5	23	5.2	46	10.3	19	11	-	27	28	40.3	67.3	59.9	2.4	15.3	28.23	16.34	0.2	1	22.3	151	7.2	0.68	0.44	0.11	0.69	40.1	10	890.5	30.3333	41	3.08	4.51	1.83	0.448691	0.674819
ELDDE	20 t ha-1	1	24	5.3	66	22	23	14	-	23	54	59	82	72	1.7	26.83	28.05	17.07	0.23	1	47	134	11.5	0.73	0.52	0.12	0.8	35.9	7	802.96	28.9	41.6667	2.47	3.52	2	0.655327	0.527762
ELDDE	20 t ha-1	2	24	5.4	76	22.7	24	14	-	25	90	60.7	85.7	70.8	1.6	26.49	28	16.34	0.24	1.1	50.7	142	12.4	0.71	0.55	0.13	0.78	31.2333	14	1194.19	38.3333	41	3.76	5.24	1.4	0.670118	0.787226
ELDDE	20 t ha-1	3	23	5.4	70	23.9	23	14	-	24	91	60.9	84.9	71.7	1.6	28.15	27.09	16.49	0.25	1	52.9	125	11	0.86	0.49	0.14	0.82	31.7	9	1011.4	32.2667	38.3333	3.27	4.92	1.82	0.643617	0.697545
ELDDE	20 t ha-1	4	24	5.2	71	22.6	24	14	-	27	80	60.6	87.6	69.2	1.6	25.8	27.4	15.98	0.24	1.1	53.1	144	11.4	0.75	0.58	0.15	0.84	31.6667	13	1219.68	34.9333	37.6667	4.14	4.86	1.2	0.659222	0.71292
ELDDE	20 t ha-1	5	22	5.5	75	22.4	24	14	-	23	83	60.4	83.4	72.4	1.6	26.86	28.78	16.79	0.24	1.1	50.3	133	10.5	0.81	0.54	0.15	0.86	34.5667	12	851.59	24.9	29.3333	2.26	3.51	1.75	0.673488	0.50361
MYRAQ	5 t ha-1	1	22	5.2	34	4.1	18	11	-	27	18	33.1	60.1	55.1	2.9	6.82	29.95	18.3	0.15	1	18.9	178	5	0.85	0.43	0.14	0.74	32.3333	7	489.5	27.3	44	1.82	2.97	1.48	0.334665	0.377188
MYRAQ	5 t ha-1	2	20	5.2	30	3.8	17	10	-	24	17	30.8	54.8	56.2	3.1	6.93	31.02	18.25	0.13	0.9	18.3	174	4.4	0.84	0.58	0.14	0.72	35.8	5	441.52	28.1667	50.3333	1.24	2.09	1.03	0.313679	0.279124
MYRAQ	5 t ha-1	3	24	5	35	4.2	19	11	-	28	16	34.2	62.2	55	2.8	6.75	30.55	17.68	0.16	1	15.9	182	4.7	0.83	0.52	0.14	0.74	37.12	9	818	29.5333	41.3333	2.91	3.52	1.84	0.358694	0.593626
MYRAQ	5 t ha-1	4	21	5	34	4	19	11	-	29	17	34	63	54	2.9	6.35	30.16	17.46	0.14	1	17.2	170	4.7	0.85	0.48	0.14	0.78	35.5333	9	711.79	25.2333	46	2.63	3.73	1.55	0.316662	0.538785
MYRAQ	5 t ha-1	5	23	5.1	30	4.2	20	12	-	30	17	36.2	66.2	54.7	2.7	6.34	30.21	18.13	0.14	1	17.6	191	4.9	0.85	0.59	0.15	0.84	34.2	8	725.3	29.4333	43	2.12	3.57	1.58	0.353176	0.504367
MYRAQ	10 t ha-1	1	22	5.2	35	6	21	11	-	25	23	38	63	60.3	2.6	9.52	33.33	17.46	0.17	1	33.1	165	7	0.83	0.6	0.17	0.98	35.6667	8	742.12	29.0667	41.3333	2.3	3.51	2.04	0.419125	0.527145
MYRAQ	10 t ha-1	2	24	5.1	40	6.4	21	12	-	28	24	39.4	67.4	58.5	2.5	9.5	31.16	17.8	0.16	1	31.2	182	6.9	0.89	0.66	0.18	0.94	38.12	10	1028.41	35.9	43	3.43	4.78	1.36	0.451981	0.726235
MYRAQ	10 t ha-1	3	22	5.2	39	6.7	21	11	-	27	22	38.7	65.7	58.9	2.5	10.2	31.96	16.74	0.17	1	30.4	181	6.6	1.02	0.64	0.18	1.38	34.4667	10	961.13	32.3667	38.3333	3.29	5.33	1.58	0.411348	0.696835
MYRAQ	10 t ha-1	4	22	5.1	38	6.2	20	11	-	28	23	37.2	65.2	57.1	2.6	9.51	30.67	16.87	0.15	1	30.4	183	6.4	1.02	0.61	0.18	1.46	41.7333	10	962.54	30.4333	47	3.12	5.49	1.52	0.415073	0.731345
MYRAQ	10 t ha-1	5	21	5.2	37	6.2	20	11	-	25	21	37.2	62.2	59.8	2.6	9.97	32.15	17.68	0.16	1	27.4	171	5.8	0.99	0.59	0.18	1.51	42.5333	10	847.06	27.9667	40.3333	2.64	4.02	1.53	0.427715	0.56487
MYRAQ	20 t ha-1	1	24	5.3	56	11.8	25	12	-	23	43	48.8	71.8	68	2	16.43	34.82	16.71	0.2	0.9	60.1	164	10.2	0.99	0.74	0.19	1.7	36.5	10	1058.4	30.5	48	2.97	5.19	1.71	0.588863	0.761879
MYRAQ	20 t ha-1	2	26	5.2	57	13.3	27	13	-	28	44	53.3	81.3	65.6	1.8	16.36	33.21	15.99	0.2	1.2	60	179	11.6	1.1	0.72	0.2	1.92	37.7333	13	1403.09	35.1333	53	4.54	6.79	1.09	0.669833	0.838009
MYRAQ	20 t ha-1	3	25	5.1	58	11.7	26	12	-	27	33	49.7	76.7	64.8	2	15.25	33.9	15.65	0.21	1.2	60.2	185	11.7	0.21	0.18	-	0.9	33.7333	10	1334	33.4667	51.6667	3.81	6.67	1.78	0.617453	0.880784
MYRAQ	20 t ha-1	4	27	5.3	53	12.1	27	13	-	28	33	52.1	80.1	65	1.9	15.11	33.71	16.23	0.17	1.2	60.1	177	11.9	0.29	0.67	0.07	0.92	36.9333	10	1272.84	23.4	36.3333	3.28	4.98	1.32	0.642206	0.575281
MYRAQ	20 t ha-1	5	26	5.2	55	11.6	26	12	-	29	36	49.6	78.6	63.1	2	14.76	33.08	15.27	0.21	1.1	65.2	176	12.1	0.2	0.66	0.07	0.81	35.3	11	1317.79	36.8	45.3333	4.4	5.65	1.4	0.605995	0.824293
PIIST	5 t ha-1	1	26	5.2	30	7.7	24	14	-	29	18	45.7	74.7	61.2	2.1	10.31	32.13	18.74	0.18	1.1	2.3	209	3.1	0.26	0.53	0.09	0.58	38.0333	7	574.05	24.3	40.3333	1.81	2.6	1.66	0.510818	0.345424
PIIST	5 t ha-1	2	25	5.3	29	7.9	23	13	-	28	20	43.9	71.9	61.1	2.2	10.99	31.99	18.08	0.17	1.1	2.2	207	3.1	0.34	0.54	0.09	0.61	39.4667	7	606.37	30.0333	47	1.83	3.05	1.24	0.485045	0.414561
PIIST	5 t ha-1	3	24	5.2	29	7.5	24	14	-	28	15	45.5	73.5	61.9	2.2	10.2	32.65	19.05	0.2	1.2	2.2	218	3.2	0.35	0.52	0.09	0.67	40.4667	8	680.17	32.8	50	2.21	3.27	1.18	0.524733	0.519624
PIIST	5 t ha-1	4	26	5.2	28	7.8	25	14	-	29	20	46.8	75.8	61.7	2.1	10.29	32.98	18.47	0.19	1.2	2.2	227	3.2	0.4	0.68	0.11	0.58	36.836	5	617.09	29.4333	33	2.23	3.38	1.41	0.527918	0.35102
PIIST	5 t ha-1	5	26	5.2	30	7.4	23	13	-	29	25	43.4	72.4	59.9	2.3	10.22	31.77	17.96	0.21	1.2	2.2	216	3.2	0.42	0.57	0.11	0.63	38	5	727.15	32.5333	50.3333	2.3	3.58	1.46	0.499435	0.540164
PIIST	10 t ha-1	1	24	5.6	34	14.1	30	17	-	23	31	61.1	84.1	72.7	1.6	16.77	35.67	20.21	0.25	1.1	2.8	176	3.6	0.4	0.73	0.12	0.78	41.9667	7	728.63	29.9	44	2.68	4.11	1.36	0.684118	0.518414
PIIST	10 t ha-1	2	25	5.6	34	14.1	30	16	-	20	32	60.1	80.1	75	1.6	17.6	37.45	19.98	0.32	1.1	2.8	183	3.8	0.5	0.78	0.12	0.78	34.4333	8	877.66	35.5	49	2.78	3.94	1.29	0.678569	0.646399
PIIST	10 t ha-1	3	24	5.7	35	13.8	29	15	-	21	34	57.8	78.8	73.4	1.7	17.51	36.8	19.04	0.28	1.1	2.8	175	3.6	0.51	0.75	0.13	0.64	41.1333	10	709.4	23.8	39.3333	2.2	3.39	1.68	0.671935	0.468497
PIIST	10 t ha-1	4	26	5.7	33	13.8	29	16	-	23	27	58.8	81.8	71.9	1.7	16.87	35.45	19.56	0.21	1.1	2.8	178	3.7	0.58	0.82	0.14	0.75	43.3667	8	719.44	33.8667	43.6667	2.77	3.82	1.34	0.671057	0.56965
PIIST	10 t ha-1	5	25	5.7	37	14.5	31	16	-	22	31	61.5	83.5	73.7	1.6	17.37	37.13	19.16	0.24	1.1	3	173	3.7	0.62	0.77	0.15	0.66	41.8667	7	719.36	31.1333	51.3333	2.55	4.75	1.53	0.690741	0.624058
PIIST	20 t ha-1	1	26	6.2	53	26.4	41	20	-	16	52	87.4	103.4	84.5	1.1	25.53	39.65	19.34	0.37	1.1	5.8	134	4.6	0.76	0.99	0.18	0.77	33.9	14	1123.01	33.6333	48.6667	3.61	5.44	1.68	0.76884	0.86153
PIIST	20 t ha-1	2	26	6.2	56	24.9	38	19	-	16	44	81.9	97.9	83.7	1.2	25.43	38.82	19.41	0.35	1	4.6	131	4.6	0.81	0.94	0.19	0.74	35.87	9	1127.33	40.4667	53.3333	3.21	4.67	1.17	0.748838	0.754563
PIIST	20 t ha-1	3	27	6.1	50	24.6	38	19	1	17	46	81.6	98.6	82.8	1.2	24.95	38.54	19.27	0.38	1	5.1	136	4.4	0.92	0.92	0.17	0.77	37.2	9	1407.93	35.9333	57.6667	4.3	5.77	1.2	0.726091	0.812521
PIIST	20 t ha-1	4	26	6.1	49	25.9	43	20	1	17	50	88.9	105.9	83.9	1.1	24.46	40.6	18.89	0.35	1	4.6	135	4.4	0.93	0.91	0.2	0.77	33.12	7	490.1	35.4333	41	1.47	2.21	0.91	0.706834	0.319528
PIIST	20 t ha-1	5	26	6.2	55	24.8	41	20	-	17	57	85.8	102.8	83.5	1.2	24.12	39.88	19.46	0.37	0.9	5.2	140	4.5	0.9	0.84	0.19	0.73	35.17	12	1233.25	38	43.6667	3.83	4.23	1.36	0.742616	0.770941
SAVAU	5 t ha-1	1	26	4.8	26	3.2	19	12	1	35	17	34.2	69.2	49.4	2.8	4.62	27.46	17.34	0.12	1	4.8	220	2.6	0.78	0.94	0.18	0.48	38.51	8	427.85	24.5333	45	1.26	1.98	0.69	0.297578	0.237993
SAVAU	5 t ha-1	2	28	4.8	25	3.1	20	12	1	33	16	35.1	68.1	51.5	2.8	4.55	29.37	17.62	0.14	1	4.1	228	2.5	0.85	0.86	0.17	0.5	39.12	6	339.22	29.5	37.3333	1.02	1.7	1.02	0.327123	0.186684
SAVAU	5 t ha-1	3	25	4.9	24	2.9	20	12	1	32	16	34.9	66.9	52.2	2.8	4.33	29.9	17.94	0.16	1	4.8	209	2.4	0.87	0.97	0.18	0.59	39.7333	1	227.49	20.8	39.3333	0.85	1.12	0.86	0.319349	0.0745109
SAVAU	5 t ha-1	4	27	5	25	3	20	12	1	35	15	35	70	50	2.8	4.29	28.57	17.14	0.13	1	4.8	216	2.4	0.94	0.93	0.18	0.59	39.51	5	456.67	24.4	45.6667	1.53	1.89	0.88	0.309713	0.21088
SAVAU	5 t ha-1	5	25	4.9	23	3.1	19	12	1	34	15	34.1	68.1	50.1	2.8	4.55	27.9	17.62	0.15	1	5.1	211	2.5	0.94	1.01	0.18	0.47	37.9	5	365.23	24.5667	44.3333	1.26	1.99	1.27	0.290761	0.228003
SAVAU	10 t ha-1	1	27	4.9	27	4.5	19	13	1	31	20	36.5	67.5	54.1	2.7	6.67	28.15	19.26	0.14	1	7.8	219	2.8	1	1.02	0.19	0.52	41.77	6	464.96	25.9333	30.3333	1.66	2.5	1.42	0.375954	0.24177
SAVAU	10 t ha-1	2	27	4.9	26	4.4	21	13	1	32	16	38.4	70.4	54.5	2.5	6.25	29.83	18.47	0.19	1	7.9	214	2.8	0.92	1.04	0.2	0.66	39.67	8	525.32	24.5	43.6667	1.83	2.55	1.12	0.38724	0.305375
SAVAU	10 t ha-1	3	29	5.2	25	4.3	20	13	1	30	18	37.3	67.3	55.4	2.6	6.39	29.72	19.32	0.15	1	7.9	217	2.9	0.88	1.1	0.2	0.57	43.12	9	579.66	27.7333	48.3333	1.79	2.87	1.12	0.398544	0.406266
SAVAU	10 t ha-1	4	26	5	26	4.9	20	13	-	31	26	37.9	68.9	55	2.6	7.11	29.03	18.87	0.23	1	7.1	211	2.7	0.96	0.97	0.19	0.5	43.1	8	546.13	27.2	40	1.8	3.26	1.36	0.438326	0.359976
SAVAU	10 t ha-1	5	28	4.8	26	4.6	19	13	-	34	20	36.6	70.6	51.8	2.7	6.52	26.91	18.41	0.2	1	7.9	201	2.6	0.95	1.07	0.21	0.49	41.1	7	534.21	29.7	47.3333	1.8	2.76	1.16	0.397312	0.377916
SAVAU	20 t ha-1	1	30	5	31	7.7	22	14	-	28	28	43.7	71.7	60.9	2.2	10.74	30.68	19.53	0.28	0.9	15.1	181	3.1	0.95	1.02	0.2	0.56	41.77	9	655.49	32	43.3333	2.12	2.97	1.28	0.526993	0.475632
SAVAU	20 t ha-1	2	31	4.9	29	8.1	22	15	-	28	33	45.1	73.1	61.7	2.2	11.08	30.1	20.52	0.23	0.9	13.8	179	3.1	1.03	1.05	0.21	0.57	39.67	7	511.9	29.9333	46	1.75	3.14	1.18	0.525792	0.381266
SAVAU	20 t ha-1	3	30	4.9	32	8.6	24	16	-	29	29	48.6	77.6	62.6	2	11.08	30.93	20.62	0.28	1	15.7	196	3.4	1.1	1.1	0.21	0.69	43.12	7	640.19	27.2	54.3333	2.03	3.08	1.12	0.599901	0.414839
SAVAU	20 t ha-1	4	30	5	31	7.1	22	14	-	29	28	43.1	72.1	59.8	2.3	9.85	30.51	19.42	0.23	1	16.4	184	3.2	0.09	0.24	0.06	0.68	43.1	9	592.94	34.6667	50	2.08	2.95	1.02	0.522526	0.502312
SAVAU	20 t ha-1	5	30	5	31	8.2	23	15	-	30	31	46.2	76.2	60.6	2.1	10.76	30.18	19.69	0.24	0.9	14.9	173	3.1	0.12	0.18	0.06	0.69	41.1	8	632.52	25.0333	47.3333	2.12	3.33	1.23	0.530986	0.414738

## Sheet: S2_macrophyte_time_series
Specie	Month	Year	N	P	K⁺	Ca²⁺	Mg²⁺	S	B	Cu²⁺	Fe²⁺/Fe³⁺	Zn²⁺	Mn²⁺	Cd²⁺	Ni²⁺	Cr³⁺	Pb²⁺
MYRAQ	6	2024	24.5	2.3	35.4	21.3	3.6	2.9	32	17	2309	115	1173	1.2	8	17.5	9.5
MYRAQ	6	2024	23.4	2.2	37.5	20.2	3.9	2.5	33	14	1194	100	1003	1.2	5.1	15.8	6.5
MYRAQ	6	2024	25	2.2	34.7	25.1	4	2.8	33	16	1086	114	1391	1.6	2.2	14.8	8.5
PIIST	6	2024	21.2	3	55.4	35.7	5.8	2.6	68	30	14887	195	1475	4.3	32.1	36	31.4
PIIST	6	2024	26.3	3.8	50.9	34.1	5.2	3.2	74	32	12972	217	1347	2.8	30	34.1	32.4
PIIST	6	2024	21	3.2	54.1	33.5	5.8	3.6	73	30	15277	187	1450	3.3	31.8	35	34.2
SAVAU	6	2024	22.2	2.7	15.2	8.1	3.5	3.1	64	33	19218	120	2058	1.4	32.2	32.8	62.6
SAVAU	6	2024	21	2.7	15.2	9.9	3.8	3.2	71	46	21889	134	1824	2.8	36.1	35.7	53.2
SAVAU	6	2024	16.9	2.7	15.4	7.2	3.1	2.2	82	50	28788	176	2279	1.9	42.5	42.6	70.5
PIIST	8	2024	23.7	1.9	22.7	11.7	2.5	2.1	41	57	8896	165	1590	1.1	25	23.8	29.9
PIIST	8	2024	28	2	23.8	13.6	3	1.8	37	39	6223	128	972	1.3	18.3	18.2	27
PIIST	8	2024	28	2	22.9	14.1	2.7	1.6	32	48	6891	135	1146	<1	21.1	19.6	27.6
SAVAU	8	2024	20.2	1.2	10.9	4.7	1.2	1.4	29	46	5373	66	1044	<1	14.1	17.1	26.7
SAVAU	8	2024	19.9	1.3	11	4.8	1.4	1.6	31	49	5243	67	1225	1	15.5	18.3	29.9
SAVAU	8	2024	19.6	1.3	10.9	4.4	1.3	1.4	30	45	5056	63	1090	<1	15.7	17.9	27.3
ELDDE	10	2024	30	6.6	60.6	11.4	3.1	6	39	58	7551	660	8457	<1	21.5	45.7	42.8
ELDDE	10	2024	30.9	6.3	128	11.3	3.1	5.1	43	64	8808	708	9694	<1	22.5	42.4	28.9
ELDDE	10	2024	30.7	7.1	62.9	11.6	3.2	6.3	48	63	7383	643	8991	2.2	17.7	39.8	38.6
MYRAQ	10	2024	24.1	2.5	24.3	13.6	2.9	4	30	46	14162	349	1976	2.6	28.6	45	41.2
MYRAQ	10	2024	29.2	2.8	26.1	16.7	3.3	3.9	44	34	6371	281	1431	2.3	18.4	47.3	21.5
MYRAQ	10	2024	25.7	2.7	23.4	15.3	2.9	3.9	40	45	12867	351	1883	<1	27.3	49.9	14.6
PIIST	10	2024	25.2	2.9	50	26	6.8	3.4	48	27	12415	204	2180	2.6	29.1	40	16.8
PIIST	10	2024	24.4	3.1	49.1	25.5	6.8	3.4	42	31	13930	234	1847	2.5	36.8	41.5	30.4
PIIST	10	2024	21.8	2.8	48.5	24.6	6.6	3.5	52	30	16172	234	2153	4.2	36.4	39.8	24.5
SAVAU	10	2024	21.3	2.8	14.2	13.5	3.4	3.4	54	40	17807	192	2418	1.3	28	53.9	23.3
SAVAU	10	2024	22.1	3	14.4	9.6	3.4	3.6	68	40	19046	197	2558	<1	30.4	56.5	33.3
SAVAU	10	2024	22.9	3	14.4	9.5	3.5	3.6	67	41	20488	193	2554	1.2	21.5	57.2	21
ELDDE	12	2024	27.9	4.8	49.7	13.3	2.7	2.2	36	81	10065	776	23765	4.7	31.5	28.1	53.5
ELDDE	12	2024	26.6	4.4	48	13.2	2.5	2.1	36	75	9772	765	24144	3.7	31.6	26.8	61.4
ELDDE	12	2024	27.6	4.3	49.6	13.9	2.6	3.8	42	81	9601	740	26114	5	28.6	23.1	49.3
MYRAQ	12	2024	28.5	3.1	30	10.2	2.2	3	46	20	10913	141	3050	<1	15	27.4	62.5
MYRAQ	12	2024	28.6	2.8	30.1	10.1	2.1	2.9	38	17	9083	135	3050	<1	7.1	17.5	49.5
MYRAQ	12	2024	30.1	3.1	30.7	10.7	2	2.1	38	17	10130	137	3251	1.7	12.4	24.9	51.3
PIIST	12	2024	18.9	2.5	49.6	29.5	5.3	3	78	33	16661	203	1906	<1	22.1	57	90.2
PIIST	12	2024	18.2	2.4	48.3	27	4.4	3.4	122	33	22380	231	3016	1.4	22.4	67.9	99.3
PIIST	12	2024	20.2	2.1	50.9	28.9	5.1	1.9	66	27	15266	183	1605	1.2	14.1	50.2	79.6
SAVAU	12	2024	20.5	2.9	18.3	10.5	2.8	3.3	87	43	20457	175	2704	2	15.8	67.1	74
SAVAU	12	2024	19.9	2.7	17.3	9.1	3	3.2	83	37	18698	158	2368	<1	13.8	63.7	73.7
SAVAU	12	2024	19.7	2.7	16.8	10	3	3.1	85	40	20764	171	2586	3.3	12.8	62.5	83.4
ELDDE	2	2025	27.4	4.5	43.8	14	3.1	4	35	58	11242	439	5813	2.9	23.1	29.2	33.2
ELDDE	2	2025	29.3	4.8	45.7	14.4	3.2	4.4	31	58	8177	403	5959	3	24.8	19.3	27.2
ELDDE	2	2025	28.3	4.8	45.9	13.3	3.1	4.5	28	59	9399	414	6439	2.8	24.6	19.5	25
MYRAQ	2	2025	21.8	2.5	21.8	8.1	2	2.3	96	29	19876	169	3638	3.1	30.1	32.7	37.1
MYRAQ	2	2025	21.5	2.7	20.2	7.6	2.2	2.8	64	31	23183	180	3539	3.8	28.2	45	41.5
MYRAQ	2	2025	22.2	2.4	19.6	7.1	2.4	2.3	57	29	20665	168	2983	2.2	26.5	40.1	36.9
PIIST	2	2025	21.6	3.4	66.9	35.3	5.1	3.2	51	29	10010	234	1474	2.1	24.3	27.7	34.9
PIIST	2	2025	19.4	3	67.8	35.5	5.3	3.5	68	31	15026	230	1879	3	37.3	36.7	40
PIIST	2	2025	17.8	2.4	68.6	37.5	6.8	2.5	52	25	11677	164	1420	2.3	1.8	29.9	37.6
SAVAU	2	2025	15.8	1.9	14	7.7	2.3	2.3	73	34	26716	138	1919	1.7	41.8	43.5	55.4
SAVAU	2	2025	17.6	2.1	14.5	9.5	2.4	2.9	56	35	25276	128	1885	2.2	40	42.5	52.7
SAVAU	2	2025	16.7	2.2	14.6	7.4	2.3	3.1	78	37	28179	139	2087	1.5	42.3	46.9	57
MYRAQ	5	2025	21	1.4	22.1	14.8	2.8	1.8	23	19	2379	118	870	<1	2.5	1.1	23.2
MYRAQ	5	2025	20.2	1.4	22.7	14.7	2.8	1.9	21	17	1985	110	891	<1	<1	<1	14.1
MYRAQ	5	2025	20.3	1.4	21.8	17.1	3	1.9	22	23	2844	138	981	<1	12.8	<1	13.3
PIIST	5	2025	20.1	2.6	51.3	26.8	5.3	3	62	38	15576	222	1563	1.6	31.4	10.4	49.9
PIIST	5	2025	22.2	2.7	49.1	30.7	5.2	2.7	64	36	14001	214	1375	1.5	26.2	17.5	39.8
PIIST	5	2025	22.5	2.5	58.5	31.8	5.3	2.5	50	33	11037	189	1124	1.4	22.5	12.1	46.3
SAVAU	5	2025	19.2	2.4	20.7	8.3	2.1	2.3	49	35	16608	145	1748	1.3	28.3	20.6	54.3
SAVAU	5	2025	19.5	2.3	21	8.4	2.4	2.1	54	35	16225	144	1668	1.1	24.2	19.4	47.1
SAVAU	5	2025	19.4	2.5	20.8	8.4	2.4	2.2	50	37	16857	154	1763	1.2	24.7	19.7	59.3

## Sheet: S3_soil_parameters
Variable	Type	Pre-determined optimal value	B	S	Cen	Wid
OM	more	-	24.6997	0.152317	-	-
pH	optimal	5.3	-	-	5.34587	0.265265
P	more	-	38.1003	0.0281699	-	-
K⁺	more	-	9.71498	0.0538772	-	-
Ca²⁺	more	-	22.9346	0.064224	-	-
Mg²⁺	more	-	13.1857	0.16046	-	-
Al³⁺	less	-	0.239846	-1.0273	-	-
H⁺+ Al³⁺	less	-	27.5179	-0.0736046	-	-
S	more	-	29.4413	0.0218169	-	-
SB	more	-	45.8477	0.0267068	-	-
CEC	more	-	73.397	0.0361167	-	-
V%	more	-	61.2945	0.0379415	-	-
Sat Al³⁺	less	-	2.30008	-0.641824	-	-
Sat K⁺	more	-	12.4332	0.0526279	-	-
Sat Ca²⁺	more	-	30.8854	0.100077	-	-
Sat Mg²⁺	more	-	17.9198	0.28806	-	-
B	more	-	0.20714	6.4293	-	-
Cu²⁺	more	-	1.02961	4.57613	-	-
Mn²⁺	more	-	17.8983	0.021225	-	-
Fe²⁺/Fe³⁺	more	-	181.323	0.0128735	-	-
Zn²⁺	more	-	5.22338	0.128661	-	-
Cr³⁺	less	-	0.673678	-1.3744	-	-
Ni²⁺	less	-	0.62165	-1.34737	-	-
Cd²⁺	less	-	0.130999	-6.78138	-	-
Pb²⁺	less	-	0.725608	-1.32137	-	-
P.E.	more	-	37.4962	0.106564	-	-

## Sheet: S4_plant_parameters
Variable	Type	Pre-determined optimal value	B	S	Cen	Wid
number of tillers	more	-	8.01868	0.147264	-	-
leaf area	more	-	738.237	0.00124883	-	-
chlorophyll content	more	-	30.0095	0.0903566	-	-
plant height	more	-	43.7369	0.0635197	-	-
stem mass	more	-	3.56074	0.279586	-	-
root mass	more	-	1.35041	1.2333	-	-
